# Supplementary material for: Rationale, Design and Participants Baseline Characteristics of a Crossover Randomized Controlled Trial of the Effect of Replacing SSBs with NSBs versus Water on Glucose Tolerance, Gut Microbiome and Cardiometabolic Risk in Overweight or Obese Adult SSB Consumer: Strategies to Oppose SUGARS with Non-Nutritive Sweeteners or Water (STOP Sugars NOW) Trial and Ectopic Fat Sub-Study
Source: Nutrients. 2023 Feb 28;15(5):1238. doi: 10.3390/nu15051238 (PMC10005063; doi:10.3390/nu15051238)
Supplement: Supplementary file 1 [file nutrients-15-01238-s001.zip]

Archive with 1 entries (1 files):
- nutrients-2209141-supplementary.pdf
